# Supplementary material for: Antifungal Effect of Bacillus velezensis ZN-S10 against Plant Pathogen Colletotrichum changpingense and Its Inhibition Mechanism
Source: Int J Mol Sci. 2023 Nov 24;24(23):16694. doi: 10.3390/ijms242316694 (PMC10705930; doi:10.3390/ijms242316694)
Supplement: Supplementary file 1 [file ijms-24-16694-s001.zip]

Archive with 1 entries (1 files):
- ijms-2676752-supplementary.pdf
